# Supplementary material for: Mitochondrial DNA variation in Parkinson’s disease: Analysis of “out-of-place” population variants as a risk factor
Source: Front Aging Neurosci. 2022 Jul 14;14:921412. doi: 10.3389/fnagi.2022.921412 (PMC9330142; doi:10.3389/fnagi.2022.921412)
Supplement: Supplementary file 1 [file Table_1.xlsx]

## Sheet: Discovery
Supplementary Table 1. Demographic info of study participants.
status	sex	AAR(years)	AAO(years)	family_history	disease_duration_at_recruitment(months)	disease_duration_at_recruitment(years)
case	male	59	52	no	84	7
case	female	57	55	no	24	2
case	female	66	64	no	24	2
case	female	61	57	no	48	4
case	female	65	59	yes	72	6
case	male	56	52	no	48	4
case	female	60	52	no	96	8
case	female	60	57	no	36	3
case	female	55	53	no	24	2
case	male	56	53	no	36	3
case	male	81	77	no	48	4
case	female	62	52	no	120	10
case	female	56	55	no	12	1
case	male	61	59	no	24	2
case	male	72	68	no	48	4
case	male	64	60	no	48	4
case	female	55	51	no	48	4
case	female	55	53	no	24	2
case	female	51	50	no	12	1
case	female	72	69	no	36	3
case	female	58	53	no	60	5
case	male	76	75	no	12	1
case	male	56	50	no	72	6
case	male	71	65	no	72	6
case	male	82	79	no	36	3
case	female	75	65	no	120	10
case	female	76	65	no	132	11
case	female	62	61	no	12	1
case	male	76	64	no	144	12
case	female	59	58	no	12	1
case	female	76	75	no	12	1
case	female	78	75	no	36	3
case	male	76	70	no	72	6
case	female	58	56	no	24	2
case	male	53	50	no	36	3
case	female	67	63	no	48	4
case	female	68	63	NS	60	5
case	female	59	50	no	108	9
case	male	60	59	no	12	1
case	female	77	77	no	0	0
case	female	66	66	no	0	0
case	female	67	63	NS	48	4
case	female	74	70	NS	48	4
case	male	55	52	NS	36	3
case	male	61	58	no	36	3
case	female	74	66	no	96	8
case	female	69	62	yes	84	7
case	male	64	63	no	12	1
case	male	89	84	no	60	5
case	male	86	82	NS	48	4
case	male	64	57	NS	84	7
case	female	79	74	no	60	5
case	male	84	72	yes	144	12
case	female	68	66	no	24	2
case	female	56	55	no	12	1
case	male	63	54	no	108	9
case	male	83	82	no	12	1
case	male	55	50	no	60	5
case	male	67	64	no	36	3
case	male	63	56	no	84	7
case	male	64	64	no	0	0
case	male	55	50	no	60	5
case	male	67	63	no	48	4
case	male	56	55	NS	12	1
case	male	67	59	no	96	8
case	female	75	74	NS	12	1
case	male	57	55	no	24	2
case	female	84	74	no	120	10
case	female	62	57	no	60	5
case	male	57	51	yes	72	6
control	male	72	.	.	.	.
control	female	79	.	.	.	.
control	female	77	.	.	.	.
control	female	77	.	.	.	.
control	male	76	.	.	.	.
control	female	83	.	.	.	.
control	male	87	.	.	.	.
control	female	82	.	.	.	.
control	male	71	.	.	.	.
control	female	69	.	.	.	.
control	female	71	.	.	.	.
control	male	86	.	.	.	.
control	male	70	.	.	.	.
control	male	68	.	.	.	.
control	female	70	.	.	.	.
control	male	75	.	.	.	.
control	male	80	.	.	.	.
control	male	76	.	.	.	.
control	male	70	.	.	.	.
control	male	84	.	.	.	.
control	male	78	.	.	.	.
control	female	79	.	.	.	.
control	male	79	.	.	.	.
control	male	82	.	.	.	.
control	male	76	.	.	.	.
control	female	76	.	.	.	.
control	male	78	.	.	.	.
control	female	72	.	.	.	.
control	female	83	.	.	.	.
control	female	82	.	.	.	.
control	female	80	.	.	.	.
control	female	70	.	.	.	.
control	male	86	.	.	.	.
control	female	81	.	.	.	.
control	female	84	.	.	.	.
control	male	77	.	.	.	.
control	female	70	.	.	.	.
control	male	77	.	.	.	.
control	female	86	.	.	.	.
control	female	70	.	.	.	.
control	female	72	.	.	.	.
control	female	70	.	.	.	.
control	male	70	.	.	.	.
control	female	89	.	.	.	.
control	male	81	.	.	.	.
control	male	69	.	.	.	.
control	male	83	.	.	.	.
control	male	76	.	.	.	.
control	male	77	.	.	.	.
control	female	70	.	.	.	.
control	female	71	.	.	.	.
control	male	79	.	.	.	.
control	female	86	.	.	.	.
control	male	80	.	.	.	.
control	female	70	.	.	.	.
control	male	77	.	.	.	.
control	female	70	.	.	.	.
control	female	71	.	.	.	.
control	female	70	.	.	.	.
control	female	71	.	.	.	.
control	male	87	.	.	.	.
control	male	78	.	.	.	.
control	male	79	.	.	.	.
control	female	76	.	.	.	.
control	male	79	.	.	.	.
control	female	71	.	.	.	.
control	female	77	.	.	.	.
control	male	86	.	.	.	.
control	male	83	.	.	.	.
control	female	80	.	.	.	.
control	male	88	.	.	.	.
control	female	70	.	.	.	.
control	female	76	.	.	.	.
control	female	70	.	.	.	.
control	female	92	.	.	.	.
control	female	85	.	.	.	.
control	male	85	.	.	.	.
control	male	54	.	.	.	.
Key:	NS: not specified
	AAR: age at recruitment
	AAO: age at onset

## Sheet: SABPA
Supplementary Table 1. Demographic info of study participants.
status	sex	AAR(years)
control	female	55
control	male	61
control	female	54
control	male	55
control	female	51
control	female	59
control	male	55
control	male	53
control	female	60
control	female	52
control	female	59
control	female	52
control	male	51
control	female	50
control	male	53
control	female	56
control	male	58
control	female	56
control	female	58
control	female	53
control	female	52
control	female	55
control	female	52
control	female	50
control	female	55
control	male	53
control	male	54
control	male	57
control	male	50
control	male	55
control	male	55
control	male	55
control	female	59
control	female	55
control	female	60
control	female	60
control	female	56
control	female	55
control	female	51
control	male	62
control	male	51
control	male	50
control	female	55
control	male	62
control	male	54
control	female	57
control	male	52
control	female	55
control	male	56
control	male	54
control	male	51
control	female	56
control	female	51

## Sheet: PPMI
Supplementary Table 1. Demographic info of study participants.
status	sex	AAR(years)	AAO(years)	family_history	disease_duration_at_recruitment(months)	disease_duration_at_recruitment(years)
case	female	56.7178	52	no	25	2
case	female	57.5397	56	no	5	0.4
case	male	64.5479	64	no	5	0.4
case	male	58.8192	56	no	3	0.3
case	female	60.5882	60	yes	3	0.2
case	female	73.9636	70	no	3	0.2
case	female	64.0738	64	no	3	0.2
case	female	71.1138	68	yes	9	0.8
case	male	52.7439	52	no	5	0.4
case	male	56.0546	56	no	2	0.2
case	male	69.5096	68	no	11	0.9
case	male	75.7205	75	no	2	0.1
case	male	71.6356	69	yes	8	0.6
case	female	65.9506	65	no	11	0.9
case	male	74.2238	71	no	7	0.6
case	male	55.663	55	yes	13	1.1
case	male	79.8904	76	no	5	0.4
case	male	82.9758	81	no	15	1.3
case	male	75.0225	73	no	12	1
case	female	53.2301	52	yes	4	0.4
case	female	63.8356	62	no	4	0.3
case	male	73.9342	70	yes	21	1.7
case	male	70.6789	70	no	1	0.1
case	male	62.5584	61	no	12	1
case	male	60.6539	60	yes	4	0.3
case	male	80.1639	75	yes	2	0.2
case	female	65.6823	64	no	6	0.5
case	female	56.3695	54	yes	3	0.3
case	female	55.2548	52	no	10	0.8
case	female	56.2603	55	no	5	0.4
case	male	68.5205	66	no	25	2.1
case	male	69.611	66	no	3	0.2
case	male	62.8453	62	no	1	0.1
case	male	65.0082	62	yes	23	1.9
case	male	60.2793	60	no	1	0.1
case	male	64.3585	62	no	2	0.2
case	male	69.344	69	no	3	0.2
case	male	57.1906	56	no	4	0.3
case	male	64.2432	63	no	7	0.6
case	male	56.0109	55	no	6	0.5
case	female	57.3781	54	no	23	1.9
case	female	73.2959	71	no	6	0.5
case	male	59.3899	58	yes	6	0.5
case	female	63.0948	60	no	36	3
case	female	62.2874	61	yes	11	0.9
case	male	61.5086	59	no	1	0.1
case	male	51.4095	51	yes	4	0.3
case	female	60.6012	60	yes	4	0.3
case	female	67.9126	64	yes	10	0.8
case	female	54.8365	53	no	3	0.3
case	female	59.1345	59	no	4	0.3
case	female	54.5644	51	no	3	0.3
case	female	61.5479	61	no	1	0.1
case	male	82.2521	81	no	6	0.5
case	male	56.7534	55	no	9	0.8
case	male	72.6192	72	no	7	0.6
case	male	68.1863	66	yes	20	1.7
case	male	61.726	60	no	5	0.4
case	male	56.0493	55	no	6	0.5
case	male	63.9534	63	no	5	0.4
case	female	73.4932	73	no	2	0.2
case	male	66.4546	62	no	14	1.2
case	male	84.884	83	no	1	0.1
case	male	69.58	69	no	5	0.4
case	male	67.0863	63	no	11	0.9
case	male	72.9795	70	no	9	0.7
case	male	69.8149	68	no	8	0.7
case	female	55.8142	53	no	9	0.8
case	male	69.7589	69	yes	5	0.4
case	female	59.2986	58	no	2	0.2
case	male	70.5451	68	no	12	1
case	male	61.537	59	no	3	0.3
case	female	60.8137	59	yes	4	0.3
case	male	63.3825	60	no	5	0.4
case	male	56.8404	56	no	5	0.4
case	female	62.1816	60	no	6	0.5
case	female	64.1885	59	no	13	1.1
case	male	64.7616	64	yes	1	0.1
case	male	66.1562	63	no	13	1.1
case	male	67.2511	64	yes	6	0.5
case	female	54.0383	52	no	9	0.7
case	male	74.5779	74	yes	6	0.5
case	male	78.0161	73	no	9	0.8
case	male	69.2873	68	no	3	0.3
case	female	77.2571	75	no	9	0.8
case	female	60.4126	59	yes	4	0.4
case	male	69.2834	69	no	3	0.3
case	female	66.5652	65	no	7	0.6
case	male	63.0522	62	no	5	0.4
case	male	50.611	50	yes	12	1
case	male	74.0658	73	no	2	0.2
case	male	51.8356	50	yes	0	0
case	male	69.126	67	no	24	2
case	male	72.2932	70	no	3	0.2
case	male	67.0172	67	no	3	0.2
case	male	68.6464	66	no	24	2
case	male	71.3907	68	no	4	0.3
case	male	60.8156	60	no	4	0.3
case	male	70.5937	70	no	5	0.4
case	female	70.1089	68	no	1	0.1
case	female	53.7191	52	yes	6	0.5
case	female	70.0942	69	no	1	0.1
case	female	71.5864	70	no	10	0.8
case	female	56.3443	55	no	5	0.4
case	female	50.5342	50	no	6	0.5
case	male	68.8877	68	no	4	0.3
case	male	65.2082	65	no	7	0.6
case	male	63.5123	62	no	2	0.1
case	male	61.4356	60	no	2	0.2
case	male	56.7096	56	no	8	0.7
case	male	54.8096	52	no	9	0.8
case	female	67.4055	67	no	1	0.1
case	male	50.46	50	yes	2	0.2
case	male	53.1096	52	no	1	0.1
case	male	63.2806	60	no	7	0.6
case	male	51.0025	50	yes	2	0.2
case	male	57.1397	55	no	13	1.1
case	male	59.6093	59	no	2	0.2
case	male	63.4372	62	no	5	0.4
case	male	75.4727	74	no	7	0.6
case	male	56.6729	54	yes	3	0.3
case	male	54.7676	53	no	7	0.6
case	female	57.2301	56	no	7	0.6
case	male	67.0771	67	no	5	0.4
case	male	62.9466	59	no	1	0.1
case	male	66.8932	65	no	10	0.8
case	male	57.353	56	yes	8	0.7
case	male	73.5338	72	yes	5	0.4
case	female	55.3681	53	no	3	0.2
case	male	65.7843	59	no	1	0.1
case	male	53.8301	53	no	5	0.4
case	male	69.5973	64	no	6	0.5
case	male	72.5781	70	no	1	0.1
case	female	66.5631	66	yes	11	0.9
case	male	61.8	61	no	7	0.6
case	male	59.5178	59	yes	3	0.2
case	male	71.0975	69	yes	26	2.2
case	male	78.3205	78	yes	2	0.2
case	male	54.1671	53	yes	2	0.2
case	female	59.0873	58	no	5	0.4
case	male	64.597	63	no	5	0.4
case	male	61.7638	60	yes	5	0.4
case	male	59.7896	59	no	6	0.5
case	male	64.3224	64	no	2	0.2
case	female	67.4027	65	no	24	2
case	male	59.6274	59	yes	6	0.5
case	male	65.4932	63	yes	6	0.5
case	male	59.0164	56	no	23	1.9
case	male	63.4	62	no	12	1
case	female	65.7315	65	no	4	0.3
case	female	65.1315	64	yes	6	0.5
case	male	61.0356	60	yes	3	0.2
case	male	67.7346	65	yes	3	0.2
case	male	62.9272	62	yes	4	0.3
case	male	52.5273	51	no	1	0.1
case	female	55.3534	55	no	1	0.1
case	female	63.1782	61	yes	8	0.7
case	male	58.0822	55	yes	35	2.9
case	female	69.1479	67	no	22	1.8
case	male	74.6208	72	no	23	1.9
case	female	55.2659	53	yes	5	0.4
case	male	68.6274	66	no	21	1.7
case	male	67.7425	66	yes	2	0.2
case	male	62.5616	61	no	2	0.2
case	male	62.2655	61	yes	2	0.2
case	male	72.0164	71	no	3	0.2
case	male	53.2537	52	no	1	0.1
case	female	61.237	57	no	20	1.7
case	female	68.0355	67	no	6	0.5
case	male	54.8169	52	no	4	0.3
case	female	68.962	66	no	7	0.6
case	male	66.0466	65	no	10	0.8
case	female	67.274	67	no	6	0.5
case	female	79.6795	76	yes	32	2.7
case	male	69.9096	68	no	12	1
case	male	71.0819	71	no	2	0.2
case	female	76.1503	71	no	6	0.5
case	female	60.7078	58	no	14	1.2
case	female	61.8411	60	no	19	1.6
case	male	77.3123	76	no	4	0.3
case	male	62.6498	62	no	3	0.2
case	male	65.825	64	no	5	0.4
case	male	68.6917	68	yes	3	0.2
case	male	55.2384	55	no	2	0.2
case	female	68.1726	66	no	3	0.2
case	male	70.3644	69	no	9	0.8
case	male	69.3644	68	no	9	0.8
case	male	68.5178	67	yes	5	0.4
case	female	70.4986	65	no	11	0.9
case	female	63.5162	62	no	4	0.4
case	female	54.6901	54	no	13	1.1
case	female	74.7666	73	no	4	0.3
case	male	62.9961	59	no	11	0.9
case	male	62.9388	57	yes	14	1.2
case	male	62.0344	61	yes	12	1
case	female	51.9727	50	no	5	0.4
case	female	70.0535	69	no	5	0.4
case	male	72.1093	70	no	18	1.5
case	female	57.4715	55	no	3	0.2
case	female	75.6822	72	no	2	0.2
case	female	57.737	56	no	8	0.6
case	male	67.7973	67	yes	2	0.1
case	female	73.874	72	no	2	0.1
case	male	70.3342	70	no	3	0.2
case	male	57.2274	55	no	14	1.2
case	male	62.4795	62	yes	2	0.2
case	female	72.8213	72	no	1	0.1
case	female	52.8814	51	yes	3	0.3
case	male	55.9945	54	no	2	0.2
case	female	55.2639	54	no	3	0.3
case	male	77.2666	77	no	4	0.3
case	female	75.2475	75	no	2	0.1
case	male	77.2858	77	yes	3	0.2
case	female	67.3595	67	no	2	0.2
case	female	51.5098	50	no	4	0.3
case	male	75.4907	73	no	4	0.4
case	male	64.5137	64	yes	2	0.2
case	male	68.6231	68	no	7	0.6
case	male	71.7014	71	no	2	0.2
case	female	60.8559	60	no	2	0.2
case	male	67.8986	67	yes	2	0.2
case	female	67.4144	67	no	1	0.1
case	female	52.9136	52	no	2	0.2
case	female	71.3109	71	no	2	0.1
case	male	69.2533	69	no	26	2.1
case	male	71.1899	71	no	2	0.2
case	female	71.6553	68	yes	3	0.2
case	male	58.6986	57	no	9	0.8
case	male	52.1231	50	no	2	0.2
case	male	57.926	57	no	3	0.2
case	female	69.6712	68	no	10	0.8
case	male	57.9205	55	no	16	1.3
case	male	53.5945	53	yes	2	0.2
case	female	64.4492	64	yes	5	0.4
case	male	68.9	66	no	4	0.3
case	male	75.8169	74	yes	8	0.7
case	male	52.7158	50	no	8	0.6
case	male	68.9948	68	yes	2	0.1
case	female	58.3699	58	yes	2	0.2
case	female	65.4301	64	no	2	0.2
case	male	72.5288	70	no	25	2.1
case	male	59.8822	57	no	15	1.2
case	female	50.5288	50	no	3	0.2
case	male	65.2575	62	no	4	0.4
case	male	63.8962	63	no	3	0.2
case	female	54.912	50	no	2	0.2
case	male	60.7586	58	no	2	0.2
case	male	72.2923	71	no	4	0.3
case	male	66.3843	65	no	7	0.6
case	male	74.6959	70	no	22	1.8
case	female	54.9671	50	no	32	2.7
case	male	60.4541	60	no	2	0.2
case	male	52.8315	51	no	8	0.7
case	female	70.7973	70	no	1	0.1
case	male	69.8944	69	yes	4	0.3
case	male	61.1573	60	no	4	0.3
case	female	79.776	77	no	22	1.9
case	male	58.4259	56	no	12	1
case	female	57.1573	54	no	9	0.8
case	female	59.9617	59	yes	3	0.2
case	male	70.0521	69	no	4	0.4
case	male	65.9945	64	no	5	0.5
case	female	68.377	66	no	15	1.2
case	female	77.0068	77	no	1	0.1
case	female	77.1846	77	no	5	0.4
case	male	58.8771	58	no	6	0.5
case	female	66.6276	66	no	3	0.2
case	male	58.9919	58	no	7	0.6
case	male	70.5836	70	no	1	0.1
case	male	65.1151	64	no	3	0.2
case	male	67.2219	65	no	3	0.2
case	male	70.9205	68	no	3	0.2
case	male	73.8795	72	no	2	0.2
case	male	53.4603	53	yes	3	0.3
case	male	66.5753	65	no	2	0.2
case	female	59.9315	59	no	3	0.2
case	male	64.0137	61	yes	4	0.4
case	male	71.1178	68	no	4	0.3
case	male	64.0192	63	no	3	0.2
case	male	55.7342	55	yes	3	0.2
case	male	66.8329	65	no	14	1.2
control	female	69.1397	.	no	.	.
control	male	59.4137	.	no	.	.
control	female	81.8904	.	no	.	.
control	female	79.292	.	no	.	.
control	male	57.4626	.	no	.	.
control	male	66.263	.	no	.	.
control	male	68.5644	.	no	.	.
control	female	68.7808	.	no	.	.
control	female	59.9562	.	no	.	.
control	female	60.4466	.	no	.	.
control	female	54.0247	.	no	.	.
control	male	71.5271	.	no	.	.
control	male	75.7921	.	no	.	.
control	male	56.8007	.	no	.	.
control	male	56.364	.	yes	.	.
control	female	67.8795	.	no	.	.
control	male	72.0164	.	no	.	.
control	female	70.1753	.	no	.	.
control	male	52.5836	.	no	.	.
control	female	62.5885	.	no	.	.
control	male	57.5425	.	no	.	.
control	male	69.8658	.	no	.	.
control	male	79.8274	.	no	.	.
control	female	58.9111	.	no	.	.
control	male	57.0082	.	no	.	.
control	male	61.4191	.	no	.	.
control	male	69.9918	.	no	.	.
control	male	55.5945	.	yes	.	.
control	male	63.3078	.	no	.	.
control	female	69.6466	.	no	.	.
control	female	52.0658	.	no	.	.
control	male	69.8466	.	no	.	.
control	male	69.937	.	yes	.	.
control	male	67.8304	.	no	.	.
control	male	57.8683	.	no	.	.
control	female	70.3918	.	no	.	.
control	female	53.2493	.	no	.	.
control	female	63.2634	.	no	.	.
control	female	60.1452	.	no	.	.
control	male	54.6877	.	no	.	.
control	male	57.8137	.	no	.	.
control	male	81.263	.	no	.	.
control	male	65.6521	.	no	.	.
control	male	52.0959	.	yes	.	.
control	male	52.3836	.	no	.	.
control	male	64.8738	.	no	.	.
control	male	74.7197	.	no	.	.
control	male	64.654	.	no	.	.
control	male	55.9973	.	no	.	.
control	male	78.8366	.	no	.	.
control	male	67.4548	.	no	.	.
control	female	56.0274	.	no	.	.
control	male	64.074	.	no	.	.
control	female	53.2466	.	no	.	.
control	male	65.8575	.	no	.	.
control	female	56.3205	.	no	.	.
control	female	55.9315	.	no	.	.
control	female	63.4986	.	no	.	.
control	male	74.0787	.	no	.	.
control	female	64.2247	.	no	.	.
control	male	51.7315	.	no	.	.
control	female	64.2849	.	no	.	.
control	female	59.6493	.	no	.	.
control	female	63.0582	.	no	.	.
control	female	60.4959	.	no	.	.
control	male	70.5283	.	no	.	.
control	male	51.1852	.	no	.	.
control	male	57.386	.	no	.	.
control	male	76.9372	.	no	.	.
control	male	57.8219	.	no	.	.
control	female	72.279	.	no	.	.
control	male	62.6055	.	no	.	.
control	female	73.6329	.	no	.	.
control	male	72.8959	.	no	.	.
control	male	73.5041	.	no	.	.
control	male	63.6693	.	no	.	.
control	male	65.1562	.	no	.	.
control	male	69.8658	.	no	.	.
control	male	64.0274	.	no	.	.
control	male	75.4329	.	no	.	.
control	male	54.0356	.	no	.	.
control	male	72.3288	.	no	.	.
control	female	57.6685	.	no	.	.
control	male	55.3918	.	no	.	.
control	female	55.7315	.	no	.	.
control	male	62.3342	.	no	.	.
control	male	66.1562	.	no	.	.
control	male	69.189	.	no	.	.
control	male	61.0052	.	no	.	.
control	male	59.1167	.	no	.	.
control	male	56.7216	.	no	.	.
control	male	64.2299	.	no	.	.
control	male	57.2192	.	no	.	.
control	male	76.6356	.	no	.	.
control	male	79.242	.	no	.	.
control	male	58.2466	.	no	.	.
control	male	57.743	.	no	.	.
control	male	75.9726	.	no	.	.
control	male	52.9808	.	no	.	.
control	male	65.3836	.	yes	.	.
control	female	54.4219	.	no	.	.
control	female	68.4986	.	no	.	.
control	female	52.537	.	no	.	.
control	male	70.6136	.	no	.	.
control	male	72.7666	.	no	.	.
control	male	55.9727	.	no	.	.
control	female	70.8712	.	yes	.	.
control	male	64.9847	.	no	.	.
control	female	69.2274	.	no	.	.
control	female	60.4384	.	no	.	.
control	female	59.1874	.	no	.	.
control	female	53.2658	.	no	.	.
control	male	67.3436	.	no	.	.
control	female	64.3808	.	no	.	.
control	male	64.5151	.	no	.	.
control	male	73.5534	.	no	.	.
control	female	50.2658	.	no	.	.
control	female	54.0877	.	no	.	.
control	male	76.8493	.	no	.	.
control	male	59.8247	.	no	.	.
control	male	64.8443	.	no	.	.
control	male	69.8	.	no	.	.
control	female	69.1945	.	no	.	.
control	male	53.9394	.	no	.	.
control	male	73.2854	.	no	.	.
control	male	82.7123	.	no	.	.
control	male	59.3699	.	no	.	.
control	male	56.6916	.	no	.	.
control	male	56.8994	.	no	.	.
control	female	80.4951	.	no	.	.
control	female	65.0082	.	no	.	.
control	male	68.0247	.	no	.	.
control	male	63.2219	.	no	.	.
control	male	66.6575	.	no	.	.
control	male	57.4477	.	no	.	.
control	male	58.2604	.	yes	.	.
control	male	66.3836	.	no	.	.
control	male	66.7754	.	no	.	.
control	male	64.5009	.	no	.	.
control	male	80.9242	.	no	.	.
